# Supplementary material for: Association between the Dynamics of Multiple Replication Origins and the Evolution of Multireplicon Genome Architecture in Haloarchaea
Source: Genome Biol Evol. 2014 Oct 3;6(10):2799–810. doi: 10.1093/gbe/evu219 (PMC4441112; doi:10.1093/gbe/evu219)
Supplement: Supplementary Data [file supp_evu219_suppl_data.zip]

Archive with 14 entries (14 files):
- Table_S5.docx
- Table_S6.docx
- Table_S7.docx
- Table_S8.docx
- Table_S9.docx
- Fig_S1.eps
- Fig_S2.eps
- Fig_S3.eps
- Fig_S4.eps
- Fig_S5.eps
- Table_S1.docx
- Table_S2.docx
- Table_S3.docx
- Table_S4.docx
